# Supplementary material for: SARIFA Is Associated with Lymph Node Metastases in PT3 and PT4 Gastric Cancers
Source: Cancers (Basel). 2025 Nov 6;17(21):3593. doi: 10.3390/cancers17213593 (PMC12609689; doi:10.3390/cancers17213593)
Supplement: Supplementary file 1 [file cancers-17-03593-s001.zip]

Archive with 1 entries (1 files):
- cancers-3931597-supplementary.pdf
